# Supplementary material for: Synthesis, Electrochemistry, and Optoelectronic Properties of Biphenyl-EDOT-Based Electrochromic Polymers
Source: Nanomaterials (Basel). 2025 Oct 28;15(21):1643. doi: 10.3390/nano15211643 (PMC12608673; doi:10.3390/nano15211643)
Supplement: Supplementary file 1 [file nanomaterials-15-01643-s001.zip]

Archive with 1 entries (1 files):
- nanomaterials-3865305-supplementary.pdf
